# Supplementary material for: Data from acellular human heart matrix
Source: Data Brief. 2016 May 18;8:211–9. doi: 10.1016/j.dib.2016.04.069 (PMC4900585; doi:10.1016/j.dib.2016.04.069)
Supplement: Supplementary file 5 — Supplementary material [file mmc5.zip]

Archive with 1 entries (1 files):
- Supplementary Figure 4.tif
